# Supplementary material for: Multifunctional Oxidized Succinoglycan/Poly(N-isopropylacrylamide-co-acrylamide) Hydrogels for Drug Delivery
Source: Polymers (Basel). 2022 Dec 28;15(1):122. doi: 10.3390/polym15010122 (PMC9824477; doi:10.3390/polym15010122)
Supplement: Supplementary file 1 [file polymers-15-00122-s001.zip]

Archive with 1 entries (1 files):
- polymers-2096679-supplementary.pdf
